# Supplementary material for: Long-Term Outcomes and Conditional Recurrence-Free Survival in Stage II Colon Cancer: The Impact of Surveillance and Recurrence Detection Strategies
Source: J Clin Med. 2026 Jun 24;15(13):4901. doi: 10.3390/jcm15134901 (PMC13362504; doi:10.3390/jcm15134901)
Supplement: Supplementary file 1 [file jcm-15-04901-s001.zip]

Archive with 2 entries (2 files):
- jcm-4353511-supplementary tables.pdf
- Supplementary Figure S1.tiff
